# Supplementary material for: DNA Methylation Signatures Characterize Gene Expression Modulation in Lung Cancer Patients Affected by Anorexia
Source: Nutrients. 2024 Oct 31;16(21):3721. doi: 10.3390/nu16213721 (PMC11547925; doi:10.3390/nu16213721)
Supplement: Supplementary file 1 [file nutrients-16-03721-s001.zip]

Archive with 1 entries (1 files):
- nutrients-3255167-supplementary.pdf
